# Supplementary material for: The Dynamic Linkage between Provirus Integration Sites and the Host Functional Genome Property Alongside HIV-1 Infections Associated with Antiretroviral Therapy
Source: Vaccines (Basel). 2023 Feb 9;11(2):402. doi: 10.3390/vaccines11020402 (PMC9963931; doi:10.3390/vaccines11020402)
Supplement: Supplementary file 1 [file vaccines-11-00402-s001.zip]

Archive with 27 entries (27 files):
- S1 Table.xlsx
- S10 Table.xlsx
- S11 Table.xlsx
- S12 Table.xlsx
- S13 Table.xlsx
- S14 Table.xlsx
- S15 Table.xlsx
- S16 Table.xlsx
- S17 Table.xlsx
- S18 Table.xlsx
- S19 Table.xlsx
- S2 Table.xlsx
- S20 Table.xlsx
- S21 Table.xlsx
- S22 Table.xlsx
- S23 Table.xlsx
- S24 Table.xlsx
- S25 Table.xlsx
- S26 Table.xlsx
- S27 Table.xlsx
- S3 Table.xlsx
- S4 Table.xlsx
- S5 Table.xlsx
- S6 Table.xlsx
- S7 Table.xlsx
- S8 Table.xlsx
- S9 Table.xlsx
