# Supplementary material for: The Dynamic Linkage between Provirus Integration Sites and the Host Functional Genome Property Alongside HIV-1 Infections Associated with Antiretroviral Therapy
Source: Vaccines (Basel). 2023 Feb 9;11(2):402. doi: 10.3390/vaccines11020402 (PMC9963931; doi:10.3390/vaccines11020402)
Supplement: Supplementary file 1 [file vaccines-11-00402-s001.zip › S13 Table.xlsx]

## Sheet: 工作表 1 - msigdb_untreat_inter_hi
Table S13. Immunologic signatures enriched in pretreatment HIV-1-infected individuals (input genes reported to interact with HIV-1)
ID & Description	GeneRatio	BgRatio	p-value	p.adjust	q-value	geneID	Count
GSE12003_4D_VS_8D_CULTURE_MIR223_KO_BM_PROGENITOR_DN	6/45	168/21355	1.36940995851842e-06	0.00324276278177162	0.00316405774626098	257160/64793/9882/7421/54476/5476	6
GSE22342_CD11C_HIGH_VS_LOW_DECIDUAL_MACROPHAGES_UP	5/45	198/21355	5.88872903448149e-05	0.0243749255620523	0.0237833221944811	11165/9611/965/5690/54476	5
GSE19888_CTRL_VS_A3R_ACTIVATION_MAST_CELL_UP	5/45	199/21355	6.03108138361553e-05	0.0243749255620523	0.0237833221944811	64784/84166/860/9967/5690	5
GSE17721_CTRL_VS_POLYIC_1H_BMDC_UP	5/45	200/21355	6.17607911200649e-05	0.0243749255620523	0.0237833221944811	55666/1785/5690/5571/9978	5
GSE360_L_DONOVANI_VS_L_MAJOR_DC_UP	5/45	200/21355	6.17607911200649e-05	0.0243749255620523	0.0237833221944811	4297/11165/22978/5476/2108	5
GSE9988_ANTI_TREM1_VS_CTRL_TREATED_MONOCYTES_DN	5/45	200/21355	6.17607911200649e-05	0.0243749255620523	0.0237833221944811	4297/3454/64784/9611/10664	5
A table list, including ID & Description, GeneRatio, BgRatio, p-value, adjusted p-value, q-value, and gene ID of immunologic signatures enriched using over-representation analysis with provirus-targeted genes interacting with HIV-1.
