# Supplementary material for: The Dynamic Linkage between Provirus Integration Sites and the Host Functional Genome Property Alongside HIV-1 Infections Associated with Antiretroviral Therapy
Source: Vaccines (Basel). 2023 Feb 9;11(2):402. doi: 10.3390/vaccines11020402 (PMC9963931; doi:10.3390/vaccines11020402)
Supplement: Supplementary file 1 [file vaccines-11-00402-s001.zip › S15 Table.xlsx]

## Sheet: 工作表 1 - msigdb_short_NOT_inter_
Table S15. Immunologic signatures enriched in HIV-1-infected individuals subjected to a short period of ART (input genes that do not interact with HIV-1)
ID & Description	GeneRatio	BgRatio	p-value	p.adjust	q-value	geneID	Count
GSE6259_BCELL_VS_CD8_TCELL_DN	7/78	198/21355	8.02299410035827e-06	0.0121675351664232	0.0109183799825664	284611/84961/84458/10403/54870/9693/7443	7
GSE10325_CD4_TCELL_VS_MYELOID_UP	7/78	199/21355	8.29133571817594e-06	0.0121675351664232	0.0109183799825664	23059/1606/399665/3707/5775/5900/10055	7
GSE26928_NAIVE_VS_CENT_MEMORY_CD4_TCELL_UP	6/78	192/21355	7.3311180342145e-05	0.0269476626259598	0.0241811357984942	3707/259283/196074/7182/114804/9797	6
GSE12366_GC_BCELL_VS_PLASMA_CELL_UP	6/78	197/21355	8.44849955571613e-05	0.0269476626259598	0.0241811357984942	284611/84458/55421/10055/259230/7443	6
GSE3982_MAST_CELL_VS_CENT_MEMORY_CD4_TCELL_DN	6/78	198/21355	8.68744331026863e-05	0.0269476626259598	0.0241811357984942	29123/83478/23059/23499/5775/29761	6
GSE10325_LUPUS_CD4_TCELL_VS_LUPUS_BCELL_UP	6/78	199/21355	8.9317430948837e-05	0.0269476626259598	0.0241811357984942	23059/1606/399665/3707/5775/9797	6
GSE13411_SWITCHED_MEMORY_BCELL_VS_PLASMA_CELL_UP	6/78	200/21355	9.18148641429637e-05	0.0269476626259598	0.0241811357984942	83478/1606/23515/10464/259230/9712	6
GSE17721_0.5H_VS_12H_GARDIQUIMOD_BMDC_DN	6/78	200/21355	9.18148641429637e-05	0.0269476626259598	0.0241811357984942	1606/3707/23515/5933/57410/9889	6
GSE24210_CTRL_VS_IL35_TREATED_TCONV_CD4_TCELL_UP	6/78	200/21355	9.18148641429637e-05	0.0269476626259598	0.0241811357984942	246175/399665/2175/84458/23515/9712	6
GSE39820_CTRL_VS_TGFBETA3_IL6_IL23A_CD4_TCELL_UP	6/78	200/21355	9.18148641429637e-05	0.0269476626259598	0.0241811357984942	50807/9851/23515/51455/22908/259230	6
A table list, including ID & Description, GeneRatio, BgRatio, p-value, adjusted p-value, q-value, and gene ID of immunologic signatures enriched using over-representation analysis with provirus-targeted genes that were not reported to interact with HIV-1.
