# Supplementary material for: The Dynamic Linkage between Provirus Integration Sites and the Host Functional Genome Property Alongside HIV-1 Infections Associated with Antiretroviral Therapy
Source: Vaccines (Basel). 2023 Feb 9;11(2):402. doi: 10.3390/vaccines11020402 (PMC9963931; doi:10.3390/vaccines11020402)
Supplement: Supplementary file 1 [file vaccines-11-00402-s001.zip › S17 Table.xlsx]

## Sheet: 工作表 1 - msigdb_long_NOT_inter_h
Table S17. Immunologic signatures enriched in HIV-1-infected individuals subjected to a long period of ART (input genes that do not interact with HIV-1)
ID & Description	GeneRatio	BgRatio	p-value	p.adjust	q-value	geneID	Count
GSE21546_WT_VS_SAP1A_KO_AND_ELK1_KO_DP_THYMOCYTES_DN	8/103	200/21355	5.71731889250054e-06	0.0203593725761944	0.0193004649349992	54165/23048/10129/26065/7798/65979/1911/26207	8
GSE7768_OVA_ALONE_VS_OVA_WITH_LPS_IMMUNIZED_MOUSE_WHOLE_SPLEEN_6H_DN	7/103	170/21355	1.86698002237633e-05	0.0303369519594359	0.028759102243282	10767/59269/255231/4795/9693/117584/23102	7
GSE6092_IFNG_VS_IFNG_AND_B_BURGDORFERI_INF_ENDOTHELIAL_CELL_UP	7/103	180/21355	2.6972e-05	0.0303369519594359	0.028759102243282	8832/8672/56204/10129/23303/5305/23112	7
GSE11057_EFF_MEM_VS_CENT_MEM_CD4_TCELL_DN	7/103	188/21355	3.56191605226979e-05	0.0303369519594359	0.028759102243282	22866/10144/753/23077/10055/9736/26036	7
GSE22886_NAIVE_CD4_TCELL_VS_12H_ACT_TH1_UP	7/103	199/21355	5.1115336073186e-05	0.0303369519594359	0.028759102243282	23048/26065/23077/1911/23064/55187/23355	7
GSE23505_UNTREATED_VS_4DAY_IL6_IL1_TGFB_TREATED_CD4_TCELL_UP	7/103	199/21355	5.1115336073186e-05	0.0303369519594359	0.028759102243282	50650/10767/59269/255231/1954/9736/84937	7
A table list, including ID & Description, GeneRatio, BgRatio, p-value, adjusted p-value, q-value, and gene ID of immunologic signatures enriched using over-representation analysis with provirus-targeted genes that were not reported to interact with HIV-1.
