# Supplementary material for: The Dynamic Linkage between Provirus Integration Sites and the Host Functional Genome Property Alongside HIV-1 Infections Associated with Antiretroviral Therapy
Source: Vaccines (Basel). 2023 Feb 9;11(2):402. doi: 10.3390/vaccines11020402 (PMC9963931; doi:10.3390/vaccines11020402)
Supplement: Supplementary file 1 [file vaccines-11-00402-s001.zip › S18 Table.xlsx]

## Sheet: 工作表 1
Table S18. Provirus-targeted genes associated with immune cell type signatures in pretreatment HIV-1-infected individuals
Gene symbol	Gene name	Entrez gene id
ACOX1	acyl-CoA oxidase 1	51
ADARB1	adenosine deaminase RNA specific B1	104
BRD1	bromodomain containing 1	23774
CD58	CD58 molecule	965
CEP85	centrosomal protein 85	64793
CLIP1	CAP-Gly domain containing linker protein 1	6249
CNN2	calponin 2	1265
CNOT1	CCR4-NOT transcription complex subunit 1	23019
CRTC3	CREB regulated transcription coactivator 3	64784
CTCF	CCCTC-binding factor	10664
CTSA	cathepsin A	5476
FANCA	FA complementation group A	2175
FBXL12	F-box and leucine rich repeat protein 12	54850
FGD3	FYVE, RhoGEF and PH domain containing 3	89846
GRSF1	G-rich RNA sequence binding factor 1	2926
HSPBAP1	HSPB1 associated protein 1	79663
IFNAR1	interferon alpha and beta receptor subunit 1	3454
KMT2A	lysine methyltransferase 2A	4297
MACF1	microtubule actin crosslinking factor 1	23499
NAA38	N-alpha-acetyltransferase 38, NatC auxiliary subunit	84316
NCOR1	nuclear receptor corepressor 1	9611
PRKAG1	protein kinase AMP-activated non-catalytic subunit gamma 1	5571
PSMB2	proteasome 20S subunit beta 2	5690
RNF214	ring finger protein 214	257160
RNF216	ring finger protein 216	54476
SCMH1	Scm polycomb group protein homolog 1	22955
SMARCC1	SWI/SNF related, matrix associated, actin dependent regulator of chromatin subfamily c member 1	6599
SPG11	SPG11 vesicle trafficking associated, spatacsin	80208
TAF1	TATA-box binding protein associated factor 1	6872
TBC1D4	TBC1 domain family member 4	9882
UBE2G1	ubiquitin conjugating enzyme E2 G1	7326
USP3	ubiquitin specific peptidase 3	9960
VDR	vitamin D receptor	7421
VPS13B	vacuolar protein sorting 13 homolog B	157680
ZSCAN22	zinc finger and SCAN domain containing 22	342945
A table list, including the gene symbol, gene name, and entrez gene id of input genes associated with immune cell type signatures in pretreatment HIV-1-infected individuals.
