# Supplementary material for: The Dynamic Linkage between Provirus Integration Sites and the Host Functional Genome Property Alongside HIV-1 Infections Associated with Antiretroviral Therapy
Source: Vaccines (Basel). 2023 Feb 9;11(2):402. doi: 10.3390/vaccines11020402 (PMC9963931; doi:10.3390/vaccines11020402)
Supplement: Supplementary file 1 [file vaccines-11-00402-s001.zip › S19 Table.xlsx]

## Sheet: 工作表 1
Table S19. Provirus-targeted genes associated with immune cell type signatures in HIV-1-infected individuals subjected to a short period of ART
Gene symbol	Gene name	Entrez gene id
AAK1	AP2 associated kinase 1	22848
ACAP2	ArfGAP with coiled-coil, ankyrin repeat and PH domains 2	23527
ADD3	adducin 3	120
ANKRD11	ankyrin repeat domain containing 11	29123
ARHGAP24	Rho GTPase activating protein 24	83478
ARIH2	ariadne RBR E3 ubiquitin protein ligase 2	10425
ASAP1	ArfGAP with SH3 domain, ankyrin repeat and PH domain 1	50807
ASH1L	ASH1 like histone lysine methyltransferase	55870
BOLA2	bolA family member 2	552900
BRD4	bromodomain containing 4	23476
C6orf89	chromosome 6 open reading frame 89	221477
CHD6	chromodomain helicase DNA binding protein 6	84181
CLN5	CLN5 intracellular trafficking protein	1203
CLUAP1	clusterin associated protein 1	23059
CNOT6L	CCR4-NOT transcription complex subunit 6 like	246175
CNTRL	centriolin	11064
COPB1	COPI coat complex subunit beta 1	1315
CPNE1	copine 1	8904
CREBBP	CREB binding protein	1387
CTSS	cathepsin S	1520
CYLD	CYLD lysine 63 deubiquitinase	1540
DGKA	diacylglycerol kinase alpha	1606
DIAPH1	diaphanous related formin 1	1729
DYNC1H1	dynein cytoplasmic 1 heavy chain 1	1778
EEIG1	estrogen-induced osteoclastogenesis regulator 1	399665
EEIG2	EEIG family member 2	284611
EHD4	EH domain containing 4	30844
FBXL20	F-box and leucine rich repeat protein 20	84961
FGD3	FYVE, RhoGEF and PH domain containing 3	89846
FOXK2	forkhead box K2	3607
GIMAP8	GTPase, IMAP family member 8	155038
GRB2	growth factor receptor bound protein 2	2885
GTF2E2	general transcription factor IIE subunit 2	2961
HTT	huntingtin	3064
IKZF3	IKAROS family zinc finger 3	22806
IRF2	interferon regulatory factor 2	3660
ITPKB	inositol-trisphosphate 3-kinase B	3707
ITPR3	inositol 1,4,5-trisphosphate receptor type 3	3710
KIAA0753	KIAA0753	9851
LCOR	ligand dependent nuclear receptor corepressor	84458
MACF1	microtubule actin crosslinking factor 1	23499
MALT1	MALT1 paracaspase	10892
MAN1A2	mannosidase alpha class 1A member 2	10905
MAPK14	mitogen-activated protein kinase 14	1432
MED15	mediator complex subunit 15	51586
MORC3	MORC family CW-type zinc finger 3	23515
MYH9	myosin heavy chain 9	4627
NACC2	NACC family member 2	138151
NCAPD2	non-SMC condensin I complex subunit D2	9918
NDC80	NDC80 kinetochore complex component	10403
NDUFA6	NADH:ubiquinone oxidoreductase subunit A6	4700
NDUFAF2	NADH:ubiquinone oxidoreductase complex assembly factor 2	91942
NMD3	NMD3 ribosome export adaptor	51068
NPEPPS	aminopeptidase puromycin sensitive	9520
NR2C2	nuclear receptor subfamily 2 group C member 2	7182
OS9	OS9 endoplasmic reticulum lectin	10956
PACS1	phosphofurin acidic cluster sorting protein 1	55690
PIBF1	progesterone immunomodulatory binding factor 1	10464
PIK3R1	phosphoinositide-3-kinase regulatory subunit 1	5295
PLEC	plectin	5339
PPP3CC	protein phosphatase 3 catalytic subunit gamma	5533
PPP6R3	protein phosphatase 6 regulatory subunit 3	55291
PRKCA	protein kinase C alpha	5578
PRKCQ	protein kinase C theta	5588
PSME4	proteasome activator subunit 4	23198
PTPN4	protein tyrosine phosphatase non-receptor type 4	5775
QRICH1	glutamine rich 1	54870
RAC2	Rac family small GTPase 2	5880
RAD51	RAD51 recombinase	5888
RALGDS	ral guanine nucleotide dissociation stimulator	5900
RAPGEF2	Rap guanine nucleotide exchange factor 2	9693
RB1	RB transcriptional corepressor 1	5925
RBL1	RB transcriptional corepressor like 1	5933
RCOR1	REST corepressor 1	23186
RNF157	ring finger protein 157	114804
RPRD2	regulation of nuclear pre-mRNA domain containing 2	23248
SCYL1	SCY1 like pseudokinase 1	57410
SGMS1	sphingomyelin synthase 1	259230
SKAP1	src kinase associated phosphoprotein 1	8631
SMCHD1	structural maintenance of chromosomes flexible hinge domain containing 1	23347
SMG6	SMG6 nonsense mediated mRNA decay factor	23293
SNX25	sorting nexin 25	83891
SPECC1L	sperm antigen with calponin homology and coiled-coil domains 1 like	23384
TARBP1	TAR (HIV-1) RNA binding protein 1	6894
TATDN2	TatD DNase domain containing 2	9797
TBK1	TANK binding kinase 1	29110
TEX2	testis expressed 2	55852
TMEM65	transmembrane protein 65	157378
TNRC6C	trinucleotide repeat containing adaptor 6C	57690
TPM3	tropomyosin 3	7170
TRAF3	TNF receptor associated factor 3	7187
TRPC4AP	transient receptor potential cation channel subfamily C member 4 associated protein	26133
TUBA8	tubulin alpha 8	51807
USP25	ubiquitin specific peptidase 25	29761
USP6NL	USP6 N-terminal like	9712
USP9Y	ubiquitin specific peptidase 9 Y-linked	8287
VCL	vinculin	7414
VRK1	VRK serine/threonine kinase 1	7443
WBP1L	WW domain binding protein 1 like	54838
WNK1	WNK lysine deficient protein kinase 1	65125
ZBED4	zinc finger BED-type containing 4	9889
A table list, including the gene symbol, gene name, and entrez gene id of input genes associated with immune cell type signatures in HIV-1-infected individuals subjected to a short period of ART.
