# Supplementary material for: The Dynamic Linkage between Provirus Integration Sites and the Host Functional Genome Property Alongside HIV-1 Infections Associated with Antiretroviral Therapy
Source: Vaccines (Basel). 2023 Feb 9;11(2):402. doi: 10.3390/vaccines11020402 (PMC9963931; doi:10.3390/vaccines11020402)
Supplement: Supplementary file 1 [file vaccines-11-00402-s001.zip › S20 Table.xlsx]

## Sheet: 工作表 1
Table S20. Provirus-targeted genes associated with immune cell type signatures in HIV-1-infected individuals subjected to a long period of ART
Gene symbol	Gene name	Entrez gene id
ABCC1	ATP binding cassette subfamily C member 1	4363
ACTR3	actin related protein 3	10096
ADGRE5	adhesion G protein-coupled receptor E5	976
AHR	aryl hydrocarbon receptor	196
ANKRD11	ankyrin repeat domain containing 11	29123
APC	APC regulator of WNT signaling pathway	324
ARHGEF12	Rho guanine nucleotide exchange factor 12	23365
ARHGEF3	Rho guanine nucleotide exchange factor 3	50650
ARID1A	AT-rich interaction domain 1A	8289
ARNT	aryl hydrocarbon receptor nuclear translocator	405
ASH1L	ASH1 like histone lysine methyltransferase	55870
ASPSCR1	ASPSCR1 tether for SLC2A4, UBX domain containing	79058
ATN1	atrophin 1	1822
ATOSA	atos homolog A	56204
AUH	AU RNA binding methylglutaconyl-CoA hydratase	549
B3GALT4	beta-1,3-galactosyltransferase 4	8705
BACH2	BTB domain and CNC homolog 2	60468
BCL7C	BAF chromatin remodeling complex subunit BCL7C	9274
BRD4	bromodomain containing 4	23476
CAMK2D	calcium/calmodulin dependent protein kinase II delta	817
CCDC30	coiled-coil domain containing 30	728621
CCDC57	coiled-coil domain containing 57	284001
CD84	CD84 molecule	8832
CENPC	centromere protein C	1060
CHMP4B	charged multivesicular body protein 4B	128866
CLIP4	CAP-Gly domain containing linker protein family member 4	79745
CNKSR2	connector enhancer of kinase suppressor of Ras 2	22866
COTL1	coactosin like F-actin binding protein 1	23406
CRKL	CRK like proto-oncogene, adaptor protein	1399
CUL5	cullin 5	8065
CYTH1	cytohesin 1	9267
DAP3	death associated protein 3	7818
DAPK2	death associated protein kinase 2	23604
DAZAP1	DAZ associated protein 1	26528
DCLRE1C	DNA cross-link repair 1C	64421
DCUN1D1	defective in cullin neddylation 1 domain containing 1	54165
DLG1	discs large MAGUK scaffold protein 1	1739
DNAH1	dynein axonemal heavy chain 1	25981
DNAJC18	DnaJ heat shock protein family (Hsp40) member C18	202052
DNMT1	DNA methyltransferase 1	1786
DPP8	dipeptidyl peptidase 8	54878
E2F3	E2F transcription factor 3	1871
EED	embryonic ectoderm development	8726
EIF4G3	eukaryotic translation initiation factor 4 gamma 3	8672
EPB41	erythrocyte membrane protein band 4.1	2035
ERCC6L2	ERCC excision repair 6 like 2	375748
ERMP1	endoplasmic reticulum metallopeptidase 1	79956
ESCO1	establishment of sister chromatid cohesion N-acetyltransferase 1	114799
EVI5	ecotropic viral integration site 5	7813
FAM13A	family with sequence similarity 13 member A	10144
FNBP1	formin binding protein 1	23048
FRY	FRY microtubule binding protein	10129
GATAD2A	GATA zinc finger domain containing 2A	54815
GGA3	golgi associated, gamma adaptin ear containing, ARF binding protein 3	23163
GON4L	gon-4 like	54856
GRAP2	GRB2 related adaptor protein 2	9402
HAPSTR1	HUWE1 associated protein modifying stress responses	29035
HBS1L	HBS1 like translational GTPase	10767
HECTD4	HECT domain E3 ubiquitin protein ligase 4	283450
HFE	homeostatic iron regulator	3077
HIVEP3	HIVEP zinc finger 3	59269
IL27RA	interleukin 27 receptor subunit alpha	9466
IL2RB	interleukin 2 receptor subunit beta	3560
IQGAP1	IQ motif containing GTPase activating protein 1	8826
IQGAP2	IQ motif containing GTPase activating protein 2	10788
ITGA6	integrin subunit alpha 6	3655
ITGAL	integrin subunit alpha L	3683
JAK1	Janus kinase 1	3716
KANSL3	KAT8 regulatory NSL complex subunit 3	55683
KDM2A	lysine demethylase 2A	22992
KDM3A	lysine demethylase 3A	55818
KIAA0753	KIAA0753	9851
KIF13B	kinesin family member 13B	23303
LDLRAD4	low density lipoprotein receptor class A domain containing 4	753
LEF1	lymphoid enhancer binding factor 1	51176
LPP	LIM domain containing preferred translocation partner in lipoma	4026
LSM14A	LSM14A mRNA processing body assembly factor	26065
LUZP1	leucine zipper protein 1	7798
MALAT1	metastasis associated lung adenocarcinoma transcript 1	378938
MAP3K3	mitogen-activated protein kinase kinase kinase 3	4215
MCOLN2	mucolipin TRP cation channel 2	255231
MEGF8	multiple EGF like domains 8	1954
MICB	MHC class I polypeptide-related sequence B	4277
MROH1	maestro heat like repeat family member 1	727957
MYCBP2	MYC binding protein 2	23077
NDUFA6	NADH:ubiquinone oxidoreductase subunit A6	4700
NFKBIL1	NFKB inhibitor like 1	4795
NSD1	nuclear receptor binding SET domain protein 1	64324
NUDT3	nudix hydrolase 3	11165
NUDT4	nudix hydrolase 4	11163
OGDH	oxoglutarate dehydrogenase	4967
PATL1	PAT1 homolog 1, processing body mRNA decay factor	219988
PBRM1	polybromo 1	55193
PCBP2	poly(rC) binding protein 2	5094
PHACTR4	phosphatase and actin regulator 4	65979
PHC1	polyhomeotic homolog 1	1911
PHF12	PHD finger protein 12	57649
PIP4K2A	phosphatidylinositol-5-phosphate 4-kinase type 2 alpha	5305
PITPNC1	phosphatidylinositol transfer protein cytoplasmic 1	26207
PPP3CC	protein phosphatase 3 catalytic subunit gamma	5533
PPP6R1	protein phosphatase 6 regulatory subunit 1	22870
PUM1	pumilio RNA binding family member 1	9698
PXK	PX domain containing serine/threonine kinase like	54899
RAD18	RAD18 E3 ubiquitin protein ligase	56852
RANBP9	RAN binding protein 9	10048
RAPGEF2	Rap guanine nucleotide exchange factor 2	9693
RAPGEF6	Rap guanine nucleotide exchange factor 6	51735
RBM15	RNA binding motif protein 15	64783
RFFL	ring finger and FYVE like domain containing E3 ubiquitin protein ligase	117584
RIMKLB	ribosomal modification protein rimK like family member B	57494
RPS19	ribosomal protein S19	6223
RPS6KA3	ribosomal protein S6 kinase A3	6197
RPTOR	regulatory associated protein of MTOR complex 1	57521
RSRC2	arginine and serine rich coiled-coil 2	65117
SAE1	SUMO1 activating enzyme subunit 1	10055
SERPINH1	serpin family H member 1	871
SETX	senataxin	23064
SF3B2	splicing factor 3b subunit 2	10992
SFMBT1	Scm like with four mbt domains 1	51460
SHCBP1	SHC binding and spindle associated 1	79801
SLC23A2	solute carrier family 23 member 2	9962
SLC25A40	solute carrier family 25 member 40	55972
SLC30A7	solute carrier family 30 member 7	148867
SLC35A3	solute carrier family 35 member A3	23443
SLC44A2	solute carrier family 44 member 2	57153
SLC9A6	solute carrier family 9 member A6	10479
SLX4IP	SLX4 interacting protein	128710
SNTB2	syntrophin beta 2	6645
SPEN	spen family transcriptional repressor	23013
ST13	ST13 Hsp70 interacting protein	6767
ST7	suppression of tumorigenicity 7	7982
STAT5B	signal transducer and activator of transcription 5B	6777
SUMO2	small ubiquitin like modifier 2	6613
TAB1	TGF-beta activated kinase 1 (MAP3K7) binding protein 1	10454
TAF2	TATA-box binding protein associated factor 2	6873
TANGO6	transport and golgi organization 6 homolog	79613
TAP2	transporter 2, ATP binding cassette subfamily B member	6891
TBC1D2B	TBC1 domain family member 2B	23102
TCF3	transcription factor 3	6929
TMBIM6	transmembrane BAX inhibitor motif containing 6	7009
TNFSF12	TNF superfamily member 12	8742
TNRC6B	trinucleotide repeat containing adaptor 6B	23112
TNRC6C	trinucleotide repeat containing adaptor 6C	57690
TOM1L2	target of myb1 like 2 membrane trafficking protein	146691
TP53TG5	TP53 target 5	27296
TRAT1	T cell receptor associated transmembrane adaptor 1	50852
TSEN54	tRNA splicing endonuclease subunit 54	283989
TSG101	tumor susceptibility 101	7251
UBA6	ubiquitin like modifier activating enzyme 6	55236
UBE2Q2	ubiquitin conjugating enzyme E2 Q2	92912
UBTD2	ubiquitin domain containing 2	92181
UPF1	UPF1 RNA helicase and ATPase	5976
USP34	ubiquitin specific peptidase 34	9736
VAV1	vav guanine nucleotide exchange factor 1	7409
VPS13D	vacuolar protein sorting 13 homolog D	55187
VPS8	VPS8 subunit of CORVET complex	23355
WASF2	WASP family member 2	10163
XPO6	exportin 6	23214
YWHAE	tyrosine 3-monooxygenase/tryptophan 5-monooxygenase activation protein epsilon	7531
ZCCHC7	zinc finger CCHC-type containing 7	84186
ZKSCAN8	zinc finger with KRAB and SCAN domains 8	7745
ZNF451	zinc finger protein 451	26036
ZNF529	zinc finger protein 529	57711
ZNRF1	zinc and ring finger 1	84937
A table list, including the gene symbol, gene name, and entrez gene id of input genes associated with immune cell type signatures in HIV-1-infected individuals subjected to a long period of ART.
