# Supplementary material for: The Dynamic Linkage between Provirus Integration Sites and the Host Functional Genome Property Alongside HIV-1 Infections Associated with Antiretroviral Therapy
Source: Vaccines (Basel). 2023 Feb 9;11(2):402. doi: 10.3390/vaccines11020402 (PMC9963931; doi:10.3390/vaccines11020402)
Supplement: Supplementary file 1 [file vaccines-11-00402-s001.zip › S21 Table.xlsx]

## Sheet: 工作表 1
Table S21. Provirus-targeted genes associated with immune cell type signatures in elite controllers
Gene symbol	Gene name	Entrez gene id
AGPAT3	1-acylglycerol-3-phosphate O-acyltransferase 3	56894
ANKRD11	ankyrin repeat domain containing 11	29123
APBA2	amyloid beta precursor protein binding family A member 2	321
ARHGAP17	Rho GTPase activating protein 17	55114
ARHGAP31	Rho GTPase activating protein 31	57514
ARHGEF18	Rho/Rac guanine nucleotide exchange factor 18	23370
ASXL1	ASXL transcriptional regulator 1	171023
ATR	ATR serine/threonine kinase	545
BACH2	BTB domain and CNC homolog 2	60468
CREBBP	CREB binding protein	1387
DCLRE1C	DNA cross-link repair 1C	64421
DECR1	2,4-dienoyl-CoA reductase 1	1666
ELMO1	engulfment and cell motility 1	9844
ENTR1	endosome associated trafficking regulator 1	10807
ERC1	ELKS/RAB6-interacting/CAST family member 1	23085
EVL	Enah/Vasp-like	51466
FCHSD2	FCH and double SH3 domains 2	9873
GRB2	growth factor receptor bound protein 2	2885
JMJD1C	jumonji domain containing 1C	221037
KANSL2	KAT8 regulatory NSL complex subunit 2	54934
KDM2A	lysine demethylase 2A	22992
KIAA0319L	KIAA0319 like	79932
KMT2C	lysine methyltransferase 2C	58508
LMTK2	lemur tyrosine kinase 2	22853
MGMT	O-6-methylguanine-DNA methyltransferase	4255
NELL2	neural EGFL like 2	4753
NF1	neurofibromin 1	4763
PCNT	pericentrin	5116
PIK3IP1	phosphoinositide-3-kinase interacting protein 1	113791
PPP4R3A	protein phosphatase 4 regulatory subunit 3A	55671
PRDM2	PR/SET domain 2	7799
RABEP1	rabaptin, RAB GTPase binding effector protein 1	9135
RAI1	retinoic acid induced 1	10743
RNF157	ring finger protein 157	114804
SPEN	spen family transcriptional repressor	23013
STK38	serine/threonine kinase 38	11329
TMEM245	transmembrane protein 245	23731
TNRC6A	trinucleotide repeat containing adaptor 6A	27327
UBE2O	ubiquitin conjugating enzyme E2 O	63893
UTP20	UTP20 small subunit processome component	27340
ZMYM4	zinc finger MYM-type containing 4	9202
ZNF160	zinc finger protein 160	90338
ZNF274	zinc finger protein 274	10782
ZNF350	zinc finger protein 350	59348
ZNF407	zinc finger protein 407	55628
ZNF430	zinc finger protein 430	80264
ZNF721	zinc finger protein 721	170960
ZSCAN16	zinc finger and SCAN domain containing 16	80345
A table list, including the gene symbol, gene name, and entrez gene id of input genes associated with immune cell type signatures in elite controllers.
