# Supplementary material for: The Dynamic Linkage between Provirus Integration Sites and the Host Functional Genome Property Alongside HIV-1 Infections Associated with Antiretroviral Therapy
Source: Vaccines (Basel). 2023 Feb 9;11(2):402. doi: 10.3390/vaccines11020402 (PMC9963931; doi:10.3390/vaccines11020402)
Supplement: Supplementary file 1 [file vaccines-11-00402-s001.zip › S22 Table.xlsx]

## Sheet: 工作表 1
Table S22. Provirus-targeted genes associated with proinflammatory soluble factor signatures in pretreatment HIV-1-infected individuals
Gene symbol	Gene name	Entrez gene id
CD58	CD58 molecule	965
CNOT1	CCR4-NOT transcription complex subunit 1	23019
FANCA	FA complementation group A	2175
NAA38	N-alpha-acetyltransferase 38, NatC auxiliary subunit	84316
PRKAG1	protein kinase AMP-activated non-catalytic subunit gamma 1	5571
PSMB2	proteasome 20S subunit beta 2	5690
ZSCAN22	zinc finger and SCAN domain containing 22	342945
A table list, including the gene symbol, gene name, and entrez gene id of input genes associated with proinflammatory soluble factor signatures in pretreatment HIV-1-infected individuals.
