# Supplementary material for: The Dynamic Linkage between Provirus Integration Sites and the Host Functional Genome Property Alongside HIV-1 Infections Associated with Antiretroviral Therapy
Source: Vaccines (Basel). 2023 Feb 9;11(2):402. doi: 10.3390/vaccines11020402 (PMC9963931; doi:10.3390/vaccines11020402)
Supplement: Supplementary file 1 [file vaccines-11-00402-s001.zip › S23 Table.xlsx]

## Sheet: 工作表 1
Table S23. Provirus-targeted genes associated with proinflammatory soluble factor signatures in HIV-1-infected individuals subjected to a short period of ART
Gene symbol	Gene name	Entrez gene id
AAK1	AP2 associated kinase 1	22848
ADD3	adducin 3	120
ARHGAP24	Rho GTPase activating protein 24	83478
BOLA2	bolA family member 2	552900
C6orf89	chromosome 6 open reading frame 89	221477
CHD6	chromodomain helicase DNA binding protein 6	84181
CNOT6L	CCR4-NOT transcription complex subunit 6 like	246175
CNTRL	centriolin	11064
CTSS	cathepsin S	1520
DGKA	diacylglycerol kinase alpha	1606
DIAPH1	diaphanous related formin 1	1729
EEIG1	estrogen-induced osteoclastogenesis regulator 1	399665
FBXL20	F-box and leucine rich repeat protein 20	84961
GIMAP8	GTPase, IMAP family member 8	155038
GTF2E2	general transcription factor IIE subunit 2	2961
IKZF3	IKAROS family zinc finger 3	22806
IRF2	interferon regulatory factor 2	3660
ITPKB	inositol-trisphosphate 3-kinase B	3707
LCOR	ligand dependent nuclear receptor corepressor	84458
MORC3	MORC family CW-type zinc finger 3	23515
MYH9	myosin heavy chain 9	4627
NR2C2	nuclear receptor subfamily 2 group C member 2	7182
PIK3R1	phosphoinositide-3-kinase regulatory subunit 1	5295
PLEC	plectin	5339
PPP6R3	protein phosphatase 6 regulatory subunit 3	55291
PRKCQ	protein kinase C theta	5588
PSME4	proteasome activator subunit 4	23198
RAC2	Rac family small GTPase 2	5880
RALGDS	ral guanine nucleotide dissociation stimulator	5900
RAPGEF2	Rap guanine nucleotide exchange factor 2	9693
RB1	RB transcriptional corepressor 1	5925
SGMS1	sphingomyelin synthase 1	259230
TATDN2	TatD DNase domain containing 2	9797
TNRC6C	trinucleotide repeat containing adaptor 6C	57690
TUBA8	tubulin alpha 8	51807
USP25	ubiquitin specific peptidase 25	29761
WNK1	WNK lysine deficient protein kinase 1	65125
A table list, including the gene symbol, gene name, and entrez gene id of input genes associated with proinflammatory soluble factor signatures in HIV-1-infected individuals subjected to a short period of ART.
