# Supplementary material for: The Dynamic Linkage between Provirus Integration Sites and the Host Functional Genome Property Alongside HIV-1 Infections Associated with Antiretroviral Therapy
Source: Vaccines (Basel). 2023 Feb 9;11(2):402. doi: 10.3390/vaccines11020402 (PMC9963931; doi:10.3390/vaccines11020402)
Supplement: Supplementary file 1 [file vaccines-11-00402-s001.zip › S24 Table.xlsx]

## Sheet: 工作表 1
Table S24. Provirus-targeted genes associated with proinflammatory soluble factor signatures in HIV-1-infected individuals subjected to a long period of ART
Gene symbol	Gene name	Entrez gene id
ABCC1	ATP binding cassette subfamily C member 1	4363
ADGRE5	adhesion G protein-coupled receptor E5	976
ANKRD11	ankyrin repeat domain containing 11	29123
APC	APC regulator of WNT signaling pathway	324
ARHGEF12	Rho guanine nucleotide exchange factor 12	23365
ARHGEF3	Rho guanine nucleotide exchange factor 3	50650
ARID1A	AT-rich interaction domain 1A	8289
ASH1L	ASH1 like histone lysine methyltransferase	55870
ASPSCR1	ASPSCR1 tether for SLC2A4, UBX domain containing	79058
ATN1	atrophin 1	1822
ATOSA	atos homolog A	56204
AUH	AU RNA binding methylglutaconyl-CoA hydratase	549
B3GALT4	beta-1,3-galactosyltransferase 4	8705
BACH2	BTB domain and CNC homolog 2	60468
BCL7C	BAF chromatin remodeling complex subunit BCL7C	9274
BRD4	bromodomain containing 4	23476
CAMK2D	calcium/calmodulin dependent protein kinase II delta	817
CD84	CD84 molecule	8832
CNKSR2	connector enhancer of kinase suppressor of Ras 2	22866
COTL1	coactosin like F-actin binding protein 1	23406
CRKL	CRK like proto-oncogene, adaptor protein	1399
CYTH1	cytohesin 1	9267
DAPK2	death associated protein kinase 2	23604
DCLRE1C	DNA cross-link repair 1C	64421
DCUN1D1	defective in cullin neddylation 1 domain containing 1	54165
DLG1	discs large MAGUK scaffold protein 1	1739
DNMT1	DNA methyltransferase 1	1786
EED	embryonic ectoderm development	8726
EIF4G3	eukaryotic translation initiation factor 4 gamma 3	8672
EPB41	erythrocyte membrane protein band 4.1	2035
ERMP1	endoplasmic reticulum metallopeptidase 1	79956
ESCO1	establishment of sister chromatid cohesion N-acetyltransferase 1	114799
FAM13A	family with sequence similarity 13 member A	10144
FNBP1	formin binding protein 1	23048
FRY	FRY microtubule binding protein	10129
GRAP2	GRB2 related adaptor protein 2	9402
HAPSTR1	HUWE1 associated protein modifying stress responses	29035
HBS1L	HBS1 like translational GTPase	10767
HECTD4	HECT domain E3 ubiquitin protein ligase 4	283450
HIVEP3	HIVEP zinc finger 3	59269
IL27RA	interleukin 27 receptor subunit alpha	9466
IL2RB	interleukin 2 receptor subunit beta	3560
IQGAP1	IQ motif containing GTPase activating protein 1	8826
IQGAP2	IQ motif containing GTPase activating protein 2	10788
ITGA6	integrin subunit alpha 6	3655
ITGAL	integrin subunit alpha L	3683
JAK1	Janus kinase 1	3716
KANSL3	KAT8 regulatory NSL complex subunit 3	55683
KDM3A	lysine demethylase 3A	55818
KIF13B	kinesin family member 13B	23303
LDLRAD4	low density lipoprotein receptor class A domain containing 4	753
LEF1	lymphoid enhancer binding factor 1	51176
LSM14A	LSM14A mRNA processing body assembly factor	26065
LUZP1	leucine zipper protein 1	7798
MAP3K3	mitogen-activated protein kinase kinase kinase 3	4215
MCOLN2	mucolipin TRP cation channel 2	255231
MEGF8	multiple EGF like domains 8	1954
MICB	MHC class I polypeptide-related sequence B	4277
MROH1	maestro heat like repeat family member 1	727957
MYCBP2	MYC binding protein 2	23077
NDUFA6	NADH:ubiquinone oxidoreductase subunit A6	4700
NFKBIL1	NFKB inhibitor like 1	4795
NUDT3	nudix hydrolase 3	11165
OGDH	oxoglutarate dehydrogenase	4967
PBRM1	polybromo 1	55193
PCBP2	poly(rC) binding protein 2	5094
PHF12	PHD finger protein 12	57649
PIP4K2A	phosphatidylinositol-5-phosphate 4-kinase type 2 alpha	5305
PITPNC1	phosphatidylinositol transfer protein cytoplasmic 1	26207
PPP3CC	protein phosphatase 3 catalytic subunit gamma	5533
PUM1	pumilio RNA binding family member 1	9698
PXK	PX domain containing serine/threonine kinase like	54899
RANBP9	RAN binding protein 9	10048
RAPGEF2	Rap guanine nucleotide exchange factor 2	9693
RAPGEF6	Rap guanine nucleotide exchange factor 6	51735
RFFL	ring finger and FYVE like domain containing E3 ubiquitin protein ligase	117584
RPS19	ribosomal protein S19	6223
RPS6KA3	ribosomal protein S6 kinase A3	6197
RSRC2	arginine and serine rich coiled-coil 2	65117
SERPINH1	serpin family H member 1	871
SETX	senataxin	23064
SF3B2	splicing factor 3b subunit 2	10992
SFMBT1	Scm like with four mbt domains 1	51460
SHCBP1	SHC binding and spindle associated 1	79801
SLC23A2	solute carrier family 23 member 2	9962
SLC25A40	solute carrier family 25 member 40	55972
SLC30A7	solute carrier family 30 member 7	148867
SLC44A2	solute carrier family 44 member 2	57153
SPEN	spen family transcriptional repressor	23013
ST7	suppression of tumorigenicity 7	7982
STAT5B	signal transducer and activator of transcription 5B	6777
TAF2	TATA-box binding protein associated factor 2	6873
TANGO6	transport and golgi organization 6 homolog	79613
TAP2	transporter 2, ATP binding cassette subfamily B member	6891
TBC1D2B	TBC1 domain family member 2B	23102
TMBIM6	transmembrane BAX inhibitor motif containing 6	7009
TNRC6B	trinucleotide repeat containing adaptor 6B	23112
TNRC6C	trinucleotide repeat containing adaptor 6C	57690
TOM1L2	target of myb1 like 2 membrane trafficking protein	146691
TRAT1	T cell receptor associated transmembrane adaptor 1	50852
TSEN54	tRNA splicing endonuclease subunit 54	283989
TSG101	tumor susceptibility 101	7251
USP34	ubiquitin specific peptidase 34	9736
VPS8	VPS8 subunit of CORVET complex	23355
WASF2	WASP family member 2	10163
XPO6	exportin 6	23214
ZCCHC7	zinc finger CCHC-type containing 7	84186
ZNF451	zinc finger protein 451	26036
ZNRF1	zinc and ring finger 1	84937
A table list, including the gene symbol, gene name, and entrez gene id of input genes associated with proinflammatory soluble factor signatures in HIV-1-infected individuals subjected to a long period of ART.
