# Supplementary material for: The Dynamic Linkage between Provirus Integration Sites and the Host Functional Genome Property Alongside HIV-1 Infections Associated with Antiretroviral Therapy
Source: Vaccines (Basel). 2023 Feb 9;11(2):402. doi: 10.3390/vaccines11020402 (PMC9963931; doi:10.3390/vaccines11020402)
Supplement: Supplementary file 1 [file vaccines-11-00402-s001.zip › S25 Table.xlsx]

## Sheet: 工作表 1
Table S25. Provirus-targeted genes associated with proinflammatory soluble factor signatures in elite controllers
Gene symbol	Gene name	Entrez gene id
ARHGAP17	Rho GTPase activating protein 17	55114
ASXL1	ASXL transcriptional regulator 1	171023
ATR	ATR serine/threonine kinase	545
CREBBP	CREB binding protein	1387
DCLRE1C	DNA cross-link repair 1C	64421
DECR1	2,4-dienoyl-CoA reductase 1	1666
ENTR1	endosome associated trafficking regulator 1	10807
ERC1	ELKS/RAB6-interacting/CAST family member 1	23085
EVL	Enah/Vasp-like	51466
FCHSD2	FCH and double SH3 domains 2	9873
GRB2	growth factor receptor bound protein 2	2885
KDM2A	lysine demethylase 2A	22992
KIAA0319L	KIAA0319 like	79932
NELL2	neural EGFL like 2	4753
NF1	neurofibromin 1	4763
PCNT	pericentrin	5116
PIK3IP1	phosphoinositide-3-kinase interacting protein 1	113791
PPP4R3A	protein phosphatase 4 regulatory subunit 3A	55671
TNRC6A	trinucleotide repeat containing adaptor 6A	27327
ZMYM4	zinc finger MYM-type containing 4	9202
ZNF160	zinc finger protein 160	90338
ZNF274	zinc finger protein 274	10782
ZNF407	zinc finger protein 407	55628
ZNF721	zinc finger protein 721	170960
ZSCAN16	zinc finger and SCAN domain containing 16	80345
A table list, including the gene symbol, gene name, and entrez gene id of input genes associated with proinflammatory soluble factor signatures in elite controllers.
