# Supplementary material for: The Dynamic Linkage between Provirus Integration Sites and the Host Functional Genome Property Alongside HIV-1 Infections Associated with Antiretroviral Therapy
Source: Vaccines (Basel). 2023 Feb 9;11(2):402. doi: 10.3390/vaccines11020402 (PMC9963931; doi:10.3390/vaccines11020402)
Supplement: Supplementary file 1 [file vaccines-11-00402-s001.zip › S26 Table.xlsx]

## Sheet: 工作表 1
Table S26. Input genes targeted by intact proviruses
Patients	Pretreatment (Viremic)	Short period of ART (1 yr)	Long period of ART (7.5 yr - 12 yr)	Reference
P1	ADARB1, ANKRD31, CCDC26, CEP85, CTCF, ETFA, DAB1, DNM2, FANCA, FBXL12, LINC00536, MFSD12, PRKAG1, PRRC1, RBX1, RN7SKP127, RNF216, RPTOR, RRN3, SPG11, ZNF268, ZNF701	ATXN2L, CNOT6L, FANCA, PACS1	CD84, DAP3, EXOC7, MIR3681HG, SLC44A2	[5]
P2	TBC1D4, TAF1	-	AHR, HECTD4, ZNF140	[5]
P3	-	TBK1	Y_RNA	[5]
P4	-	-	JAK1	[5]
P5	FOXK2, TMEM87A	FUT8	C4orf22, KDM2A	[5]
P6	-	-	GON4L, PLA2G16	[5]
Elite controllers	AGPAT3, ANKRD11, ARHGAP31, ELMO1, DLGAP1, KMT2C, NUMA1, LHPP, P4HB, RNF157, STX16, TBCD, TNRC6A, ZNF160, ZNF180, ZNF225, ZNF274, ZNF350, ZNF407, ZNF544, ZNF607, ZNF721			[6]
A table indicates input genes harboring intact proviruses.
