# Supplementary material for: The Dynamic Linkage between Provirus Integration Sites and the Host Functional Genome Property Alongside HIV-1 Infections Associated with Antiretroviral Therapy
Source: Vaccines (Basel). 2023 Feb 9;11(2):402. doi: 10.3390/vaccines11020402 (PMC9963931; doi:10.3390/vaccines11020402)
Supplement: Supplementary file 1 [file vaccines-11-00402-s001.zip › S27 Table.xlsx]

## Sheet: 工作表 1
Table S27. Overlap of provirus-targeted genes among different groups of patient samples
Overlapped groups	Number	Gene symbol
ART (lt) & ART (st) & ART (ut) & Long term EC	1	RPTOR
ART (lt) & ART (st) & ART (ut)	1	RAPGEF2
ART (lt) & ART (st) & Long term EC	1	ANKRD11
ART (st) & ART (ut)	5	FOXK2, FANCA, METTL15, FGD3, MACF1
ART (lt) & ART (ut)	7	MALAT1, VAV1, MROH1, NUDT3, CCDC57, CYTH1, DAZAP1
ART (ut) & Long term EC	1	PRDM2
ART (lt) & ART (st)	11	PPP3CC, PRR19, TOM1L2, SAE1, DNAJC18, BRD4, ASH1L, ERCC6L2, NDUFA6, KIAA0753, TNRC6C
ART (st) & Long term EC	4	RNF157, CREBBP, PACS1, GRB2
ART (lt) & Long term EC	4	DCLRE1C, SPEN, KDM2A, BACH2
A table indicates the gene symbol and the number of genes shared among different groups of input gene lists.
