# Supplementary material for: The Dynamic Linkage between Provirus Integration Sites and the Host Functional Genome Property Alongside HIV-1 Infections Associated with Antiretroviral Therapy
Source: Vaccines (Basel). 2023 Feb 9;11(2):402. doi: 10.3390/vaccines11020402 (PMC9963931; doi:10.3390/vaccines11020402)
Supplement: Supplementary file 1 [file vaccines-11-00402-s001.zip › S5 Table.xlsx]

## Sheet: 工作表 1 - msigdb_C7_cART_short_sa
Table S5. Immunologic signatures enriched in HIV-1-infected individuals subjected to a short period of ART (removal of the genes in the KEGG BRITE classification “cancer specific types”)
ID & Description	GeneRatio	BgRatio	p-value	p.adjust	q-value	geneID
GSE10325_CD4_TCELL_VS_BCELL_UP	11/133	198/21341	4.67567448784295e-08	6.65628251296989e-05	5.77492796658838e-05	22848/399665/3707/5775/23059/5295/8631/138151/5588/1540/5578
GSE10325_CD4_TCELL_VS_MYELOID_UP	11/133	199/21341	4.92328588237418e-08	6.65628251296989e-05	5.77492796658838e-05	399665/3707/5775/23059/10055/5295/8631/5588/1606/1540/5578
GSE10325_LUPUS_CD4_TCELL_VS_LUPUS_BCELL_UP	11/133	199/21341	4.92328588237418e-08	6.65628251296989e-05	5.77492796658838e-05	399665/3707/5775/23059/9797/5295/8631/5588/1606/1540/5578
GSE12366_GC_BCELL_VS_PLASMA_CELL_UP	9/133	196/21341	3.94892414753264e-06	0.00377684716753194	0.0032767570022473	55421/84458/65125/284611/10055/120/5888/259230/7443
GSE24210_CTRL_VS_IL35_TREATED_TCONV_CD4_TCELL_UP	9/133	200/21341	4.65587668581354e-06	0.00377684716753194	0.0032767570022473	23515/246175/399665/2175/84458/7187/3660/3710/9712
GSE27241_WT_VS_RORGT_KO_TH17_POLARIZED_CD4_TCELL_TREATED_WITH_DIGOXIN_UP	8/133	180/21341	1.75162828325569e-05	0.0060462522144985	0.00524567142973853	246175/23139/65125/1387/9918/9520/23499/5578
GSE22886_NAIVE_CD4_TCELL_VS_MONOCYTE_UP	8/133	197/21341	3.34682551015689e-05	0.0060462522144985	0.00524567142973853	399665/5775/5295/8631/5588/1606/3710/5578
GSE32533_WT_VS_MIR17_KO_ACT_CD4_TCELL_DN	8/133	197/21341	3.34682551015689e-05	0.0060462522144985	0.00524567142973853	23476/9851/7170/23527/10905/155038/84181/1315
GSE13411_IGM_MEMORY_BCELL_VS_PLASMA_CELL_UP	8/133	198/21341	3.46968171324953e-05	0.0060462522144985	0.00524567142973853	1729/83478/10464/3707/6894/1606/7414/11064
GSE16522_ANTI_CD3CD28_STIM_VS_UNSTIM_NAIVE_CD8_TCELL_DN	8/133	198/21341	3.46968171324953e-05	0.0060462522144985	0.00524567142973853	55852/55690/399665/57690/4627/5933/9918/7443
GSE22886_CD4_TCELL_VS_BCELL_NAIVE_UP	8/133	198/21341	3.46968171324953e-05	0.0060462522144985	0.00524567142973853	399665/3707/65125/5775/10055/5295/51586/5578
GSE45365_WT_VS_IFNAR_KO_CD8A_DC_MCMV_INFECTION_UP	8/133	198/21341	3.46968171324953e-05	0.0060462522144985	0.00524567142973853	23476/22848/1203/50807/138151/51586/10956/7414
GSE6259_BCELL_VS_CD8_TCELL_DN	8/133	198/21341	3.46968171324953e-05	0.0060462522144985	0.00524567142973853	84458/84961/284611/9693/1432/10403/54870/7443
GSE10325_LUPUS_CD4_TCELL_VS_LUPUS_MYELOID_UP	8/133	199/21341	3.59628753899088e-05	0.0060462522144985	0.00524567142973853	5533/399665/5775/9797/8631/5588/3710/5578
GSE11961_MARGINAL_ZONE_BCELL_VS_GERMINAL_CENTER_BCELL_DAY40_UP	8/133	199/21341	3.59628753899088e-05	0.0060462522144985	0.00524567142973853	22848/7182/9851/23186/5295/57410/5933/114804
GSE12845_IGD_POS_BLOOD_VS_DARKZONE_GC_TONSIL_BCELL_DN	8/133	199/21341	3.59628753899088e-05	0.0060462522144985	0.00524567142973853	3707/10055/3183/30844/2961/5578/54870/259230
GSE21927_C26GM_VS_4T1_TUMOR_MONOCYTE_BALBC_DN	8/133	199/21341	3.59628753899088e-05	0.0060462522144985	0.00524567142973853	22848/1387/54838/1432/120/23499/1540/10905
GSE22886_NAIVE_CD8_TCELL_VS_MONOCYTE_UP	8/133	199/21341	3.59628753899088e-05	0.0060462522144985	0.00524567142973853	399665/8287/5775/8631/5588/3710/23499/5578
GSE40273_GATA1_KO_VS_WT_TREG_DN	8/133	199/21341	3.59628753899088e-05	0.0060462522144985	0.00524567142973853	10892/55690/5339/120/23527/155038/29123/29761
GSE13411_SWITCHED_MEMORY_BCELL_VS_PLASMA_CELL_UP	8/133	200/21341	3.72673336692462e-05	0.0060462522144985	0.00524567142973853	23515/83478/10464/6894/5295/1606/9712/259230
GSE17721_0.5H_VS_12H_GARDIQUIMOD_BMDC_DN	8/133	200/21341	3.72673336692462e-05	0.0060462522144985	0.00524567142973853	23515/3707/23293/9889/1606/57410/5933/10905
GSE22601_CD4_SINGLE_POSITIVE_VS_CD8_SINGLE_POSITIVE_THYMOCYTE_DN	8/133	200/21341	3.72673336692462e-05	0.0060462522144985	0.00524567142973853	399665/3707/1606/3660/2885/155038/29123/4700
GSE2770_TGFB_AND_IL4_VS_IL12_TREATED_ACT_CD4_TCELL_6H_UP	8/133	200/21341	3.72673336692462e-05	0.0060462522144985	0.00524567142973853	22848/1520/399665/9797/5588/4627/23198/11064
GSE35685_CD34POS_CD38NEG_VS_CD34POS_CD10NEG_CD62LPOS_BONE_MARROW_UP	8/133	200/21341	3.72673336692462e-05	0.0060462522144985	0.00524567142973853	23476/721/65125/5339/10425/7414/4700/2530
GSE360_CTRL_VS_B_MALAYI_HIGH_DOSE_MAC_DN	8/133	200/21341	3.72673336692462e-05	0.0060462522144985	0.00524567142973853	23476/1203/399665/3707/23186/8904/5933/9520
GSE7768_OVA_ALONE_VS_OVA_WITH_MPL_IMMUNIZED_MOUSE_WHOLE_SPLEEN_6H_DN	7/133	164/21341	7.69603106420983e-05	0.0120058084601673	0.0104161262541107	23515/284611/3660/23198/9520/30844/29761
GSE1925_CTRL_VS_IFNG_PRIMED_MACROPHAGE_3H_IFNG_STIM_UP	7/133	174/21341	0.000111470421344401	0.0167453344064034	0.0145280942906173	7182/246175/1520/84961/4627/2961/55291
GSE25677_MPL_VS_R848_STIM_BCELL_DN	7/133	181/21341	0.000142404181524502	0.0204932540780732	0.0177797540701232	1606/3660/4627/120/10403/7170/30844
GSE11057_EFF_MEM_VS_CENT_MEM_CD4_TCELL_DN	7/133	188/21341	0.000179963850134443	0.0204932540780732	0.0177797540701232	5533/57634/50807/55870/10055/9918/23499
GSE21063_CTRL_VS_ANTI_IGM_STIM_BCELL_NFATC1_KO_3H_DN	7/133	188/21341	0.000179963850134443	0.0204932540780732	0.0177797540701232	55852/7182/399665/5295/23198/9727/84181
GSE21063_CTRL_VS_ANTI_IGM_STIM_BCELL_NFATC1_KO_8H_UP	7/133	191/21341	0.000198337161428813	0.0204932540780732	0.0177797540701232	246175/399665/3707/84961/9693/5295/23198
GSE16450_IMMATURE_VS_MATURE_NEURON_CELL_LINE_UP	7/133	194/21341	0.00021819742533498	0.0204932540780732	0.0177797540701232	246175/399665/89846/84961/5295/5588/120
GSE14000_4H_VS_16H_LPS_DC_TRANSLATED_RNA_UP	7/133	196/21341	0.000232307025569806	0.0204932540780732	0.0177797540701232	22848/91942/83478/6894/50807/7187/3064
GSE11057_CD4_CENT_MEM_VS_PBMC_UP	7/133	197/21341	0.000239632664481794	0.0204932540780732	0.0177797540701232	55690/89846/3707/55870/5588/1606/3710
GSE14000_UNSTIM_VS_16H_LPS_DC_TRANSLATED_RNA_UP	7/133	197/21341	0.000239632664481794	0.0204932540780732	0.0177797540701232	22848/6894/50807/5775/7187/138151/7414
GSE40274_CTRL_VS_FOXP3_AND_HELIOS_TRANSDUCED_ACTIVATED_CD4_TCELL_UP	7/133	197/21341	0.000239632664481794	0.0204932540780732	0.0177797540701232	246175/50807/57690/1432/22806/7170/29761
GSE10273_HIGH_VS_LOW_IL7_TREATED_IRF4_8_NULL_PRE_BCELL_DN	7/133	198/21341	0.000247143402342763	0.0204932540780732	0.0177797540701232	7187/57690/1778/3710/29110/10956/4700
GSE22886_NAIVE_TCELL_VS_MONOCYTE_UP	7/133	198/21341	0.000247143402342763	0.0204932540780732	0.0177797540701232	399665/9797/8631/5588/1606/3710/5578
GSE24671_CTRL_VS_SENDAI_VIRUS_INFECTED_MOUSE_SPLENOCYTES_DN	7/133	198/21341	0.000247143402342763	0.0204932540780732	0.0177797540701232	124245/55690/246175/7187/57690/9693/2530
GSE3982_MAST_CELL_VS_CENT_MEMORY_CD4_TCELL_DN	7/133	198/21341	0.000247143402342763	0.0204932540780732	0.0177797540701232	83478/5775/23059/120/23499/29123/29761
GSE21927_SPLEEN_C57BL6_VS_EL4_TUMOR_BALBC_MONOCYTES_UP	7/133	199/21341	0.000254842692387919	0.0204932540780732	0.0177797540701232	22848/5533/1387/1432/120/23499/10905
GSE22886_IGM_MEMORY_BCELL_VS_BM_PLASMA_CELL_UP	7/133	199/21341	0.000254842692387919	0.0204932540780732	0.0177797540701232	23515/83478/84458/1606/22806/120/29761
GSE22886_NAIVE_TCELL_VS_DC_UP	7/133	199/21341	0.000254842692387919	0.0204932540780732	0.0177797540701232	5533/8631/5588/1606/120/3710/23347
GSE22886_TCELL_VS_BCELL_NAIVE_UP	7/133	199/21341	0.000254842692387919	0.0204932540780732	0.0177797540701232	399665/3707/10055/5588/1606/51586/5578
GSE11961_GERMINAL_CENTER_BCELL_DAY7_VS_PLASMA_CELL_DAY7_UP	7/133	200/21341	0.000262734026641964	0.0204932540780732	0.0177797540701232	399665/8287/3607/5933/29110/30844/5888
GSE11961_MARGINAL_ZONE_BCELL_VS_GERMINAL_CENTER_BCELL_DAY7_DN	7/133	200/21341	0.000262734026641964	0.0204932540780732	0.0177797540701232	55852/54838/9693/57410/5933/29110/5888
GSE21360_PRIMARY_VS_TERTIARY_MEMORY_CD8_TCELL_UP	7/133	200/21341	0.000262734026641964	0.0204932540780732	0.0177797540701232	10464/5339/9797/54838/5295/1432/552900
GSE21670_UNTREATED_VS_IL6_TREATED_CD4_TCELL_DN	7/133	200/21341	0.000262734026641964	0.0204932540780732	0.0177797540701232	22848/55690/399665/3707/50807/3710/10956
GSE24671_CTRL_VS_BAKIMULC_INFECTED_MOUSE_SPLENOCYTES_UP	7/133	200/21341	0.000262734026641964	0.0204932540780732	0.0177797540701232	83478/84458/8631/4627/23248/84181/259230
GSE41867_DAY8_VS_DAY15_LCMV_CLONE13_EFFECTOR_CD8_TCELL_UP	7/133	200/21341	0.000262734026641964	0.0204932540780732	0.0177797540701232	23293/284611/1387/51586/23384/9712/259230
GSE41867_NAIVE_VS_DAY15_LCMV_EFFECTOR_CD8_TCELL_DN	7/133	200/21341	0.000262734026641964	0.0204932540780732	0.0177797540701232	23476/1387/4627/120/84181/9712/259230
GSE42021_CD24HI_TREG_VS_CD24HI_TCONV_THYMUS_DN	7/133	200/21341	0.000262734026641964	0.0204932540780732	0.0177797540701232	22848/51068/51807/399665/10425/2961/7414
GSE21033_CTRL_VS_POLYIC_STIM_DC_24H_UP	6/133	156/21341	0.000442764797252371	0.0338840380689739	0.0293974720400134	55690/89846/84961/1540/23248/552900
GSE25677_MPL_VS_MPL_AND_R848_STIM_BCELL_UP	6/133	160/21341	0.000506325644328598	0.0380306817295703	0.0329950609939669	1520/157378/23186/51586/23347/10403
GSE10147_IL3_VS_IL3_AND_HIVP17_STIM_PDC_UP	6/133	166/21341	0.000614742777709839	0.0453344855707474	0.0393317723614161	57521/84961/23059/23248/114804/7414
GSE7219_WT_VS_NIK_NFKB2_KO_DC_DN	6/133	169/21341	0.000675296730257195	0.048910777462914	0.0424345294971767	246175/5588/1606/120/23499/259230
A table list, including ID & Description, GeneRatio, BgRatio, p-value, adjusted p-value, q-value, and gene ID of immunologic signatures enriched using over-representation analysis with provirus-targeted genes retrieved from HIV-1-infected individuals subjected to a short period of ART. The provirus-targeted genes present in the KEGG BRITE classification “cancer specific types” were withdrawn in t…
